# Supplementary material for: A Validated Composite Score Demonstrates Potential Superiority to MELD-Based Systems in Predicting Short-Term Survival in Patients with Liver Cirrhosis and Spontaneous Bacterial Peritonitis—A Preliminary Study
Source: Diagnostics (Basel). 2023 Aug 2;13(15):2578. doi: 10.3390/diagnostics13152578 (PMC10417459; doi:10.3390/diagnostics13152578)
Supplement: Supplementary file 1 [file diagnostics-13-02578-s001.zip]

Archive with 1 entries (1 files):
- diagnostics-2480804-supplementary.pdf
